# Supplementary material for: Evolutionary trade-off between innate and acquired immune defences in birds
Source: Front Zool. 2023 Sep 8;20:32. doi: 10.1186/s12983-023-00511-1 (PMC10486109; doi:10.1186/s12983-023-00511-1)
Supplement: Supplementary file 1 — Additional file 1. Raw data used in the analyses. [file 12983_2023_511_MOESM1_ESM.xlsx]

## Sheet:  RAW DATA species level
Family	Species	Log body mass	Residual lifespan	Breeding latitude	Extent of migration	Total MHC copy number	Haemagglutination (HA)	Haemolysis (HL)	References for HA-HL data
Acrocephalidae	Acrocephalus schoenobaenus	1.08	-0.0553516	56.14	2	37	1	NA	Møller et al. 2008
Anatidae	Anas georgica	2.81	0.0504499	33.58	0	9	6.95	4.4	Matson et al. 2006a
Anatidae	Anas laysanensis	2.7	-0.208474	26.54	0	7	9.05	4.6	Matson et al. 2006a
Anatidae	Anas platyrhynchos	3.02	0.139304	52.5	2	10	4.87895	4.10833	Matson et al. 2005, Bourgeon et al. 2010, Hoye 2012, van Dijk et al. 2015, Vallverdú‐Coll et al. 2016
Anatidae	Anas rubripes	3	0.101318	50.45	1	9	7.7	4.8	Matson et al. 2006a
Scolopacidae	Calidris alba	1.7	0.0822189	75.56	2	6	5.7	1.1	Mendes et al. 2006
Scolopacidae	Calidris canutus	2.13	0.208921	75.16	2	8	4.8875	2.50625	Mendes et al. 2006, Buehler et al. 2009, Buehler et al. 2010
Scolopacidae	Calidris mauri	1.42	-0.199587	64.59	2	6	9.93333	4.53333	Nebel et al. 2013
Scolopacidae	Calidris pugnax	2.13	-0.091079	64.12	2	8	5.56	4.63071	Mendes et al. 2006, Lozano et al. 2013, Nebel et al. 2013
Turdidae	Catharus ustulatus	1.45	-0.122608	49.34	2	8	5.025	3.975	Oguchi et al. 2013
Fringillidae	Chloris chloris	1.44	-0.031601	50.75	1	12	0	NA	Møller et al. 2008
Odontophoridae	Colinus virginianus	2.29	-0.43719	34.48	0	3	5.5	NA	Homsher et al. 2018
Sylviidae	Curruca communis	1.05	0.0376691	50.95	2	16	3.5	NA	Møller et al. 2008
Paridae	Cyanistes caeruleus	1.38	0.304441	50.91	1	14	3	3	Møller et al. 2008, Andreasson et al. 2020
Anatidae	Cygnus columbianus	3.8	0.000764095	67.98	2	4	8.13333	3.93333	Hoye 2012
Emberizidae	Emberiza citrinella	1.43	-0.0405941	56.19	1	18	2.3	NA	Møller et al. 2008
Falconidae	Falco tinnunculus	2.26	0.135831	36.14	2	2	5.76667	1.4	Parejo and Silva 2009, Parejo et al. 2011
Muscicapidae	Ficedula hypoleuca	1.14	0.0486068	56.77	2	7	7.4	NA	González-Braojos 2013
Fringillidae	Fringilla coelebs	1.38	0.304441	52.9	1	17	1	NA	Møller et al. 2008
Thraupidae	Geospiza fortis	1.4	-0.147573	0.55	0	5	5.05	1.5	Zylberberg 2014, 2015
Thraupidae	Geospiza fuliginosa	1.16	-0.123407	0.55	0	4	4.9	1.2	Zylberberg 2014, 2015
Fringillidae	Haemorhous mexicanus	1.33	-0.0905248	36.44	0	12	3.2	0.633333	Matson et al. 2006b, Sepp et al. 2018
Hirundinidae	Hirundo rustica	1.26	0.0565237	47.64	2	55	2.675	0.1	Møller and Haussy 2007, Soler et al. 2007, Møller et al. 2008
Scolopacidae	Limosa lapponica	2.51	0.260658	69.14	2	6	6.1	1.3	Matson et al. 2006b
Scolopacidae	Limosa limosa	2.53	0.0986439	55.46	2	6	5.5	4.4	Pardal et al. 2017
Paridae	Parus major	1.25	0.0475306	45.27	0	36	5.16429	1.28333	Møller et al. 2008, De Coster et al. 2010, Heylen and Matthysen 2011, Vermeulen et al. 2015, 2016
Passeridae	Passer domesticus	1.4	0.202427	46.81	1	14	2.88696	1.55952	Matson et al. 2005, 2006a, Lee et al. 2006, Møller et al. 2008, De Neve et al. 2010, Pap et al. 2010, 2014, Killpack et al. 2013, Gao et al. 2017, Gao and Deviche 2018
Passeridae	Passer montanus	1.31	-0.028511	46.83	1	15	2.05	NA	Lee et al. 2006, Møller et al. 2008
Paridae	Periparus ater	0.96	-0.133269	53.02	1	23	0	NA	Møller et al. 2008
Muscicapidae	Saxicola rubicola	1.01284	-0.178303	42.85	2	3	5.35333	3.82667	Versteegh et al. 2012
Fringillidae	Spinus tristis	1.11	-0.0183724	44.38	1	11	1.45	NA	Kelly et al. 2012
Laridae	Sterna hirundo	2.08458	0.293956	51.4488	2	7	5.29	NA	Drzewińska-Chańko et al. 2021
Sylviidae	Sylvia atricapilla	1.44	-0.021601	51.72	2	13	4.5	NA	Møller et al. 2008
Sylviidae	Sylvia borin	1.38	0.304441	54.77	2	15	5.4	NA	Møller et al. 2008
Estrildidae	Taeniopygia guttata	1.08	-0.0453516	8.98	0	39	3.21111	0.0222222	Matson et al. 2005, De Coster et al. 2011, van Veelen et al. 2020
Phasianidae	Tympanuchus cupido	2.96	-0.614654	42.33	0	3	5.92	NA	Meier et al. 2013
Tytonidae	Tyto alba	2.76	0.235485	3.19	0	4	2.81667	NA	Stier et al. 2009
References
De Coster, G., De Neve, L., Martín-Gálvez, D., Therry, L., & Lens, L. (2010). Variation in innate immunity in relation to ectoparasite load, age and season: a field experiment in great tits (Parus major). Journal of Experimental Biology, 213, 3012-3018.
Andreasson, F., Hegemann, A., Nord, A., & Nilsson, J. Å. (2020). Experimental facilitation of heat loss affects work rate and innate immune function in a breeding passerine bird. Journal of Experimental Biology, 223, jeb219790.
Bourgeon, S., Kauffmann, M., Geiger, S., Raclot, T., & Robin, J. P. (2010). Relationships between metabolic status, corticosterone secretion and maintenance of innate and adaptive humoral immunities in fasted re-fed mallards. Journal of Experimental Biology, 213, 3810-3818.
Buehler, D. M., Irene Tieleman, B., & Piersma, T. (2009). Age and environment affect constitutive immune function in red knots (Calidris canutus). Journal of Ornithology, 150, 815-825.
Buehler, D. M., Tieleman, B. I., & Piersma, T. (2010). Indices of immune function are lower in Red Knots (Calidris canutus) recovering protein than in those storing fat during stopover in Delaware Bay. Auk, 127, 394-401.
De Coster, G., Verhulst, S., Koetsier, E., De Neve, L., Briga, M., & Lens, L. (2011). Effects of early developmental conditions on innate immunity are only evident under favourable adult conditions in zebra finches. Naturwissenschaften, 98, 1049-1056.
De Neve, L., Ibañez-Alamo, J. D., & Soler, M. (2010). Age-and sex-related morphological and physiological differences influence escape capacity in House Sparrows (Passer domesticus). Canadian Journal of Zoology, 88, 1021-1031.
Drzewińska‐Chańko, J., Włodarczyk, R., Gajewski, A., Rudnicka, K., Dunn, P. O., & Minias, P. (2021). Immunocompetent birds choose larger breeding colonies. Journal of Animal Ecology, 90, 2325-2335.
Gao, S., & Deviche, P. J. (2018). Glucocorticoid receptor selectively mediates stress-induced suppression of innate immunity in the House Sparrow, Passer domesticus. Developmental and Comparative Immunology, 84, 427-435.
Gao, S., Sanchez, C., & Deviche, P. J. (2017). Corticosterone rapidly suppresses innate immune activity in the house sparrow (Passer domesticus). Journal of Experimental Biology, 220, 322-327.
González-Braojos, S., Ruiz-de-Castañeda, R., & Moreno, J. (2013, October). No association between measures of immunity in nestling pied flycatchers (Ficedula hypoleuca). Annales Zoologici Fennici, 50, 279-288
Heylen, D. J., & Matthysen, E. (2011). Experimental evidence for host preference in a tick parasitizing songbird nestlings. Oikos, 120, 1209-1216.
Homsher, M. P., Astor, M. T., Hines, J. K., & Butler, M. W. (2018). Immune challenges decrease biliverdin concentration in the spleen of northern Bobwhite quail, Colinus virginianus. Journal of Comparative Physiology B, 188, 505-515.
Hoye, B. J. (2012). Variation in postsampling treatment of avian blood affects ecophysiological interpretations. Methods in Ecology and Evolution, 3, 162-167.
Kelly, R. J., Murphy, T. G., Tarvin, K. A., & Burness, G. (2012). Carotenoid-based ornaments of female and male American goldfinches (Spinus tristis) show sex-specific correlations with immune function and metabolic rate. Physiological and Biochemical Zoology, 85, 348-363.
Killpack, T. L., Oguchi, Y., & Karasov, W. H. (2013). Ontogenetic patterns of constitutive immune parameters in altricial house sparrows. Journal of Avian Biology, 44, 513-520.
Lee, K. A., Martin, L. B., Hasselquist, D., Ricklefs, R. E., & Wikelski, M. (2006). Contrasting adaptive immune defenses and blood parasite prevalence in closely related Passer sparrows. Oecologia, 150, 383-392.
Lozano, G. A., Lank, D. B., & Addison, B. (2013). Immune and oxidative stress trade-offs in four classes of Ruffs (Philomachus pugnax) with different reproductive strategies. Canadian Journal of Zoology, 91, 212-218.
Matson, K. D. (2006a). Are there differences in immune function between continental and insular birds? Proceedings of the Royal Society B, 273, 2267-2274.
Matson, K. D., Cohen, A. A., Klasing, K. C., Ricklefs, R. E., & Scheuerlein, A. (2006b). No simple answers for ecological immunology: relationships among immune indices at the individual level break down at the species level in waterfowl. Proceedings of the Royal Society B, 273, 815-822.
Matson, K. D., Ricklefs, R. E., & Klasing, K. C. (2005). A hemolysis–hemagglutination assay for characterizing constitutive innate humoral immunity in wild and domestic birds. Developmental and Comparative Immunology, 29, 275-286.
Meier, S. A., Fassbinder‐Orth, C. A., & Karasov, W. H. (2013). Ontogenetic changes in innate immune function in captive and wild subspecies of prairie‐chickens (Tympanuchus cupido spp.). Journal of Wildlife Management, 77, 633-638.
Mendes, L., Piersma, T., Hasselquist, D., Matson, K. D., & Ricklefs, R. E. (2006). Variation in the innate and acquired arms of the immune system among five shorebird species. Journal of Experimental Biology, 209, 284-291.
Møller, A. P., & Haussy, C. (2007). Fitness consequences of variation in natural antibodies and complement in the Barn Swallow Hirundo rustica. Functional Ecology, 21, 363-371.
Møller, A. P., Nielsen, J. T., & Garamzegi, L. Z. (2008). Risk taking by singing males. Behavioral Ecology, 19, 41-53.
Nebel, S., Bauchinger, U., Buehler, D. M., Langlois, L. A., Boyles, M., Gerson, A. R., ... & Guglielmo, C. G. (2012). Constitutive immune function in European starlings, Sturnus vulgaris, is decreased immediately after an endurance flight in a wind tunnel. Journal of Experimental Biology, 215, 272-278.
Oguchi, Y., Smith, R. J., & Owen, J. C. (2017). Fruits and migrant health: Consequences of stopping over in exotic-vs. native-dominated shrublands on immune and antioxidant status of Swainson's Thrushes and Gray Catbirds. Condor, 119, 800-816.
Pap, P. L., Czirják, G. Á., Vágási, C. I., Barta, Z., & Hasselquist, D. (2010). Sexual dimorphism in immune function changes during the annual cycle in house sparrows. Naturwissenschaften, 97, 891-901.
Pap, P. L., Sesarman, A., Vágási, C. I., Buehler, D. M., Pătraş, L., Versteegh, M. A., & Banciu, M. (2014). No evidence for parasitism-linked changes in immune function or oxidative physiology over the annual cycle of an avian species. Physiological and Biochemical Zoology, 87, 729-739.
Pardal, S. L. (2017). Ecoimmunology perspective of host-parasite interactions in Limosa limosa across its migratory flyway. PhD thesis, Universidade de Coimbra.
Parejo, D., & Silva, N. (2009). Immunity and fitness in a wild population of Eurasian kestrels Falco tinnunculus. Naturwissenschaften, 96, 1193-1202.
Parejo, D., Silva, N., Danchin, É., & Avilés, J. M. (2011). Informative content of melanin‐based plumage colour in adult Eurasian kestrels. Journal of Avian Biology, 42, 49-60.
Sepp, T., Desaivre, S., Lendvai, A. Z., Németh, J., McGraw, K. J., & Giraudeau, M. (2018). Feather corticosterone levels are not correlated with health or plumage coloration in juvenile house finches. Biological Journal of the Linnean Society, 124, 157-164.
Soler, J. J., Martín-Vivaldi, M., Haussy, C., & Møller, A. P. (2007). Intra-and interspecific relationships between nest size and immunity. Behavioral Ecology, 18, 781-791.
Stier, K. S., Almasi, B., Gasparini, J., Piault, R., Roulin, A., & Jenni, L. (2009). Effects of corticosterone on innate and humoral immune functions and oxidative stress in barn owl nestlings. Journal of Experimental Biology, 212, 2085-2091.
Vallverdú‐Coll, N., Mougeot, F., Ortiz‐Santaliestra, M. E., Rodriguez‐Estival, J., López‐Antia, A., & Mateo, R. (2016). Lead exposure reduces carotenoid‐based coloration and constitutive immunity in wild mallards. Environmental Toxicology and Chemistry, 35, 1516-1525.
van Dijk, J. G., Fouchier, R. A., Klaassen, M., & Matson, K. D. (2015). Minor differences in body condition and immune status between avian influenza virus‐infected and noninfected mallards: a sign of coevolution? Ecology and Evolution, 5, 436-449.
van Veelen, H. P. J., Falcão Salles, J., Matson, K. D., van der Velde, M., & Tieleman, B. I. (2020). Microbial environment shapes immune function and cloacal microbiota dynamics in zebra finches Taeniopygia guttata. Animal Microbiome, 2, 21.
Vermeulen, A., Müller, W., & Eens, M. (2016). Vitally important–does early innate immunity predict recruitment and adult innate immunity? Ecology and Evolution, 6, 1799-1808.
Vermeulen, A., Müller, W., Matson, K. D., Tieleman, B. I., Bervoets, L., & Eens, M. (2015). Sources of variation in innate immunity in great tit nestlings living along a metal pollution gradient: an individual-based approach. Science of the Total Environment, 508, 297-306.
Versteegh, M. A., Schwabl, I., Jaquier, S., & Tieleman, B. I. (2012). Do immunological, endocrine and metabolic traits fall on a single Pace‐of‐Life axis? Covariation and constraints among physiological systems. Journal of Evolutionary Biology, 25, 1864-1876.
Zylberberg, M. (2014). Galapagos ground finches balance investment in behavioural and immunological pathogen defences. Ibis, 156, 615-626.
Zylberberg, M. (2015). Common measures of immune function vary with time of day and sampling protocol in five passerine species. The Journal of Experimental Biology, 218, 757-766.

## Sheet: RAW DATA family level
Family	Log MHC-I copy number	Log MHC-II copy number	Log total MHC copy number	Haemagglutination (HA)	Haemolysis (HL)
Acrocephalidae	1.5185	NA	NA	1	NA
Anatidae	0.6532	NA	NA	7.34	NA
Emberizidae	0.9542	0.954243	1.2553	2.3	NA
Estrildidae	0.6021	1.54407	1.5911	3.21111	0.02
Falconidae	NA	0	NA	5.76667	NA
Fringillidae	0.9031	0.778151	1.1461	1.4125	0.63
Hirundinidae	1.0792	1.63347	1.7404	2.675	0.1
Laridae	0.6021	0.477121	0.8451	5.29	NA
Muscicapidae	NA	0.60206	NA	6.38	NA
Odontophoridae	0	0.30103	0.4771	5.5	NA
Paridae	1.3222	0.60206	1.3979	2.72143	2.14
Passeridae	1.0212	0.60206	1.1614	2.46848	1.56
Phasianidae	0	0.30103	0.4771	5.92	NA
Scolopacidae	0.699	0.39794	0.8751	6.28014	3.08
Sylviidae	0.699	0.954243	1.1461	4.46667	NA
Thraupidae	0	0.544068	0.6532	4.975	1.35
Turdidae	0.4771	0.69897	0.9031	5.025	3.98
Tytonidae	0.301	0.30103	0.6021	2.81667	NA
